# Supplementary material for: Identification of differentially expressed non-coding RNAs in the plasma of women with preterm birth
Source: RNA Biol. 2025 Jan 13;22(1):1–8. doi: 10.1080/15476286.2024.2449278 (PMC11730358; doi:10.1080/15476286.2024.2449278)
Supplement: Supplemental Material [file KRNB_A_2449278_SM7110.zip]

Archive with 3 entries (3 files):
- grphcl_abstrct_AKU_ncRNA.jpg
- Sup_dataset S1_RNA_Biology.xlsx
- Sup_dataset S2_RNA_Biology.xlsx
