# Supplementary material for: Identification of differentially expressed non-coding RNAs in the plasma of women with preterm birth
Source: RNA Biol. 2025 Jan 13;22(1):1–8. doi: 10.1080/15476286.2024.2449278 (PMC11730358; doi:10.1080/15476286.2024.2449278)
Supplement: Supplemental Material [file KRNB_A_2449278_SM7110.zip › Sup_dataset S1_RNA_Biology.xlsx]

## Sheet: lncRNAs_up-regulated
Transcript ID	Alternative Transcript IDs	Aliases (Transcript IDs)	Aliases (Gene IDs)	NONCODE Transcript ID	NONCODE Gene ID	LNCipedia Transcript ID	LNCipedia Gene ID	GeneCards ID	ENSEMBL gene ID	RNACentral ID	Name of Databases (RNACentral)	Assembly	Chromosome	Start Site	End Site	Start Site - End Site	Gene Category	Transcript size	Strand	Exon Number	Class	Sequence Ontology Term	CNCI Score	GIFtS	Expression Human Reproductive Tissue/Tissues (NONCODE)	Expression Profile FPKM/TPM Value	Protein Coding Potential							Locus Conservation				In Stringent Set
																											PRIDE Reprocessing 2.0	Lee Translation Initiation Sites	PhyloCSF Score		CPAT Coding Probability		Bazzini Small ORFs	Fruitfly	Zebrafish	Mouse	Chimpanzee
																													Raw Result	Interpretation	Raw Result	Interpretation
lnc-RABGEF1-2:4	lnc-TPST1-13:1 | lnc-KCTD7-2:11	NONHSAT121213.2 | HSALNT0123872 | lnc-KCTD7-2:11	NONHSAG047851.3 | HSALNG0058615 | lnc-KCTD7-2	NONHSAT121213.2	NONHSAG047851.3	lnc-KCTD7-2:11	lnc-KCTD7-2	GC07P066655	ENSG00000226824	URS00009B2D0E_9606	4 databases (LncBook, NONCODE, GeneCards, LNCipedia)	hg38	chr7	66653364	66670354	16990	RNA Gene	2326	forward	5	intronic	sense_intronic_ncRNA	-0.0528384	6	placenta_R	0.109757	non-coding	non-coding	69.5309	coding	0.3196	non-coding	non-coding	yes	no	no	no	no
lnc-SBDS-3:1	lnc-TRIM74-73:1	NONHSAT121276.2 | lnc-SBDS-3:1	NONHSAG047874.2 | lnc-SBDS-3	NONHSAT121276.2	NONHSAG047874.2	lnc-SBDS-3:1	lnc-SBDS-3	GC07M067330	N/A	URS00008C3299_9606	3 databases (NONCODE, LNCipedia, GeneCards)	hg38	chr7	67330269	67364668	34399	RNA Gene	4561	reverse	2	intergenic	lincRNA	-0.0069632	3	ovary | placenta_R	9.81181e-09 | 0.0178138	non-coding	non-coding	65.221	coding	0.0168	non-coding	non-coding	no	no	no	no	no
lnc-VAMP1-1:13	CD27-AS1:11	NONHSAT026081.2 | CD27-AS1:11	NONHSAG010301.2 | CD27-AS	NONHSAT026081.2	NONHSAG010301.3	CD27-AS1:11	CD27-AS1	GC12M006439	ENSG00000215039	URS00008BC2F9_9606	5 databases (MalaCards, NONCODE, LNCipedia, LncBook, GeneCards)	hg38	chr12	6447628	6451515	3887	RNA Gene	1266	reverse	3	antisense	antisense_lncRNA	-0.049152	14	ovary | placenta_R	4.23982 | 11.0791	non-coding	non-coding	0.6712	non-coding	0.0221	non-coding	non-coding	no	no	no	no	yes
lnc-COMMD10-10:1	lnc-AP3S1-27:6	NONHSAT103378.2 | lnc-COMMD10-10:1	NONHSAG041324.2 | lnc-COMMD10-10	NONHSAT103378.2	NONHSAG041327.3	lnc-COMMD10-10:1	lnc-COMMD10-10	GC05P116765	N/A	URS00008B85AC_9606	3 databases (NONCODE, LNCipedia, GeneCards)	hg38	chr5	116807917	116814120	6203	RNA Gene	4882	forward	3	intergenic	lincRNA	-0.098304	4	ovary	0.00515168	non-coding	non-coding	-55.4929	non-coding	0.0046	non-coding	non-coding	no	no	no	no	yes
lnc-ABAT-2:1	lnc-SMIM22-43:1	NONHSAT140398.2 | lnc-ABAT-2:1	NONHSAG018514.2 | lnc-ABAT-2	NONHSAT140398.2	NONHSAG018514.2	lnc-ABAT-2:1	lnc-ABAT-2	GC16P008661	N/A	URS00008BA25B_9606	4 databases (NONCODE, LNCipedia, LncBook, GeneCards)	hg38	chr16	8664112	8670122	6010	RNA Gene	5345	forward	2	intergenic	lincRNA	-0.0483328	3	N/A	N/A	non-coding	non-coding	11.3856	non-coding	0.0208	non-coding	non-coding	no	no	no	no	yes
lnc-DHX15-1:2	lnc-AFAP1-118:1	NONHSAT095799.2 | lnc-DHX15-1:2	NONHSAG037629.2 | lnc-DHX15-1	NONHSAT095799.2	NONHSAG037629.3	lnc-DHX15-1:2	lnc-DHX15-1	GC04M024426	N/A	URS00008B6996_9606	3 databases (NONCODE, LNCipedia, GeneCards)	hg38	chr4	24426152	24524867	98715	RNA Gene	8552	reverse	14	intronic	sense_intronic_ncRNA	-0.0004096	5	ovary | placenta_R	2.157 | 0.237055	non-coding	non-coding	18.5676	non-coding	0.1347	non-coding	non-coding	yes	no	no	no	yes
lnc-VN1R2-1:1	lnc-CACNG8-23:1	NONHSAT067649.2 | lnc-VN1R2-1:1	NONHSAG026447.2 | lnc-VN1R2-1	NONHSAT067649.2	NONHSAG026447.2	lnc-VN1R2-1:1	lnc-VN1R2-1	GC19P053223	N/A	URS00008B21AE_9606	4 databases (NONCODE, LNCipedia, LncBook, GeneCards)	hg38	chr19	53223908	53224650	742	RNA Gene	665	forward	2	intergenic	lincRNA	-0.004096	2	ovary | placenta_R	6.02423e-07 | 1.48599e-08	non-coding	non-coding	-85.1589	non-coding	0.0077	non-coding	non-coding	no	no	no	no	yes
lnc-OR4F4-4:3	lnc-CIB1-133:2	NONHSAT051715.2 | lnc-OR4F4-4:3	NONHSAG018143.2 | lnc-OR4F4-4	NONHSAT051715.2	NONHSAG018143.2	lnc-OR4F4-4:3	lnc-OR4F4-4	GC15M103947	N/A	URS00008BF1DE_9606	3 databases (NONCODE, LNCipedia, GeneCards)	hg38	chr15	101976557	101979093	2536	RNA Gene	1488	reverse	3	intergenic	lincRNA	-0.036864	2	ovary | placenta_R	0.0226654 | 0.0907235	non-coding	non-coding	-28.2278	non-coding	0.5928	coding	non-coding	no	no	no	no	no

## Sheet: snoRNAs&miRNAs_up-regulated
Transcript ID	Alternative Transcript IDs	Aliases (Gene IDs)	Description	GeneCards ID	Ensembl Gene ID	Ensembl Transcript ID	RNACentral ID	RefSeq	Name of Databases (RNACentral)	Assembly	Chromosome	Start site	End site	Start site - End site	Gene Category	Transcript size	Strand	Exon	GIFtS
NR_002989.1	SNORA81	Small Nucleolar RNA, H/ACA Box 81 | SNORA81 | HBI-61 | HBI-61 SnoRNA | RF01241 | SNODB64	Small Nucleolar RNA, H/ACA Box 81	GC03P186872	ENSG00000221420	ENST00000408493	URS00001C12A7_9606	NR_002989.1	6 databases (IntAct, ENA, snoDB, HGNC, GeneCards, RefSeq)	hg38	chr3	186786675	186786852	177	RNA Gene	178	forward	1	17
ENST00000384674	SNORA64	Small Nucleolar RNA, H/ACA Box 64 | SNORA64 | RNA, U64 Small Nucleolar | U64 | U64 Small Nucleolar RNA | U64 SnoRNA | RF00264 | SNODB71 | RNU64	Small Nucleolar RNA, H/ACA Box 64	GC16M002344	ENSG00000207405	ENST00000384674	URS0000210FD6_9606	NR_002326.1	11 databases (IntAct, snoDB, GeneCards, Rfam, snOPY, HGNC, GENCODE, ENA, RefSeq, Ensembl, MalaCards)	hg38	chr16	1962973	1963106	133	RNA Gene	134	reverse	1	18
hsa-mir-3648-1	MIR3648-1	microRNA 3648-1 | microRNA 3648 | hsa-mir-3648 | mir3648-1 | hsa-mir-3648-1	microRNA 3648-1	GC21P008649	ENSG00000275708	ENST00000615959	URS000075A546_9606	NR_037421.1	7 databases (RefSeq, ENA, Ensembl, HGNC, GeneCards, miRBase, GENCODE)	hg38	chr21	8208473	8208652	179	RNA Gene	180	forward	1	10

## Sheet: down-regulated
Transcript ID	Alternative Transcript IDs	Aliases (Transcript IDs)	Aliases (Gene IDs)	NONCODE Transcript ID	NONCODE Gene ID	LNCipedia Transcript ID	LNCipedia Gene ID	GeneCards ID	ENSEMBL gene ID	RNACentral ID	Name of Databases (RNACentral)	Assembly	Chromosome	Start Site	End Site	Start Site - End Site	Gene Category	Transcript Size	Strand	Exon Number	Class	Sequence Ontology Term	CNCI Score	GIFtS	Expression Human Reproductive Tissue/Tissues (NONCODE)	Expression Profile FPKM/TPM Value	Protein Coding Potential						Locus Conservation				In Stringent Set
																											PRIDE Reprocessing 2.0	Lee Translation Initiation Sites	PhyloCSF Score	CPAT Coding Probability		Bazzini Small ORFs	Fruitfly	Zebrafish	Mouse	Chimpanzee
																														Raw Result	Interpretation	Interpretation
lnc-FCGR1B-6:1	lnc-FCGR1B-5:1 | lnc-FAM72B-6:2 | lnc-FAM72B-6:4	NONHSAT005623.2 | lnc-FAM72B-6:4	NONHSAG002624.2 | lnc-FAM72B-6	NONHSAT005623.2	NONHSAG002624.2	lnc-FAM72B-6:4	lnc-FAM72B-6	GC01M121742	N/A	URS00008C2DEC_9606	3 databases (GeneCards, LNCipedia, NONCODCE)	hg38	chr1	121742258	121743636	1378	RNA Gene	1038	reverse	2	intergenic	lincRNA	-0.073728	3	N/A	N/A	non-coding	non-coding	non-coding	0.0221	non-coding	non-coding	no	no	no	no	yes

## Sheet: Annotations not available
Transcipt ID	Expression Observed:
lnc-TNFSF10-1:1 (only 2:1, 3:1, 4:1 and 5:1 transcript variants mentioned in every DBs)	Upregulated
lnc-MEST-4:1 (only 5:1, 1:1 and 6:1 transcript variants are mentioned in every DBs)	Upregulated
piR-hsa-28755	Upregulated
ENST00000579700	Downregulated
lnc-ADAM32-2:1	Downregulated
