# Supplementary material for: Identification of differentially expressed non-coding RNAs in the plasma of women with preterm birth
Source: RNA Biol. 2025 Jan 13;22(1):1–8. doi: 10.1080/15476286.2024.2449278 (PMC11730358; doi:10.1080/15476286.2024.2449278)
Supplement: Supplemental Material [file KRNB_A_2449278_SM7110.zip › Sup_dataset S2_RNA_Biology.xlsx]

## Sheet: FINAL_RESULTS
Log2Fold changes in the targeted ncRNAs, respective p-values, and statistical significance
	LOC100996437-Hs04403548_m1	LINC01372-Hs01911576_s1	CD27-AS1-Hs05048951_s1	COMMD10-Hs01024000_m1	ABAT-Hs00609436_m1	PPARGC1A-Hs00173304_m1	VN1R2-Hs00545195_s1	NR_051985.1-APXGXPZ	TNFSF10-Hs00921974_m1	MEST-Hs00853380_g1	SNORA81-APWC343	SNORA64-Mm04336067_s1	RNA45S5-Hs05057753_g1	LINC00905-Hs01126887_g1	FAM72C-Hs00822131_m1	DTX2P1-UPK3BP1-PMS2P11-Hs03653706_m1	ADAM32-Hs00991935_m1
log2Fold Change	1.6323	1.24405	1.86489	1.21455	1.52989	1.25575	1.29401	-0.186947	1.47534	0.767696	-1.1709	1.63353	1.31921	0.297193	0.950038	1.22762	1.18737
p-value from T-test (α=0.05)	0.0023685	0.00074658	0.00317857	0.000486857	0.00341206	0.00081924	0.00041095	0.795008	0.00705088	0.0252619	0.340767	0.00404978	0.0347418	0.654791	0.013035	0.000992664	0.00137465
Expression
Statistical Significance	significant	significant	significant	significant	significant	significant	significant	nonsignificant	significant	significant	nonsignificant	significant	significant	nonsignificant	significant	significant	significant
